# Supplementary material for: Hepatic Nfe2l2 Is Not an Essential Mediator of the Metabolic Phenotype Produced by Dietary Methionine Restriction
Source: Nutrients. 2021 May 24;13(6):1788. doi: 10.3390/nu13061788 (PMC8225036; doi:10.3390/nu13061788)
Supplement: Supplementary file 1 [file nutrients-13-01788-s001.zip]

Archive with 2 entries (2 files):
- nutrients-1200810-figure.pdf
- TableS1 primers.pdf
